# Supplementary material for: TRIM28 Selective Nanobody Reduces Glioblastoma Stem Cell Invasion
Source: Molecules. 2021 Aug 25;26(17):5141. doi: 10.3390/molecules26175141 (PMC8434287; doi:10.3390/molecules26175141)
Supplement: Supplementary file 1 [file molecules-26-05141-s001.zip]

Archive with 1 entries (1 files):
- molecules-1309959-supplementary.pdf
